# Supplementary material for: Long-Term Trajectory and Risk Factors of Healthcare Workers’ Mental Health during COVID-19 Pandemic: A 24 Month Longitudinal Cohort Study
Source: Int J Environ Res Public Health. 2023 Mar 4;20(5):4586. doi: 10.3390/ijerph20054586 (PMC10002366; doi:10.3390/ijerph20054586)
Supplement: Supplementary file 1 [file ijerph-20-04586-s001.zip]

Archive with 1 entries (1 files):
- ijerph-2187768-supplementary.pdf
